# Supplementary material for: Metabolomic and transcriptomic analyses reveal the effects of self- and hetero-grafting on anthocyanin biosynthesis in grapevine
Source: Hortic Res. 2022 May 17;9:uhac103. doi: 10.1093/hr/uhac103 (PMC9251602; doi:10.1093/hr/uhac103)
Supplement: Web_Material_uhac103 [file web_material_uhac103.zip]

Archive with 2 entries (2 files):
- FigS.docx
- __TableS.xlsx
