# Supplementary material for: Metabolomic and transcriptomic analyses reveal the effects of self- and hetero-grafting on anthocyanin biosynthesis in grapevine
Source: Hortic Res. 2022 May 17;9:uhac103. doi: 10.1093/hr/uhac103 (PMC9251602; doi:10.1093/hr/uhac103)
Supplement: Web_Material_uhac103 [file web_material_uhac103.zip › __TableS.xlsx]

## Sheet: TableS1
TableS1 List of primers used for RT-qPCR.
Gene name	Gene ID	Forward primer(3'-5')	Reverse primer(5'-3')
Gapdh		TTCTCGTTGAGGGCTATTCC	CCACAGACTTCATCGGTGACA
CHI	VIT_05s0094g00350	GGAGTCCTTTTGGCAGCCTT	CACCGGAAGAACCACCACTT
ripening-related protein-like	VIT_06s0004g02560	TTCAGAGCGCATCGTAGCAT	CATGCTCTTTGTCACAGCCG
ACBP6	VIT_02s0033g01330	CCGTCCGGGGATATTCAACC	TCCTCCAGCAACTGTTTTACCT
EXPA11	VIT_18s0001g01130	ATGATGGGGCTTCATGTGGG	ACCACCCTCCATTGTTGCTT
BHLH77	VIT_17s0000g00430	AGGGAACACCACCACTTGTT	AGCCTATCCACCACTGACGA
LDOX	VIT_18s0001g03430	CCCTCTTTGTCCATGTCGGT	ATTGCCTTATGGGGAGGTGC
OMTF3	VIT_15s0048g02200	GGGGCGGAACGATGTATTGA	CGTGTTTCACGTCCACCTTG
F3H	VIT_18s0001g14310	GAAGCTGATGGGTCTTGCCT	GAGTCCGAGCGTGAGATCAG
4CLL5	VIT_16s0050g00390	TCCACGTTCACGGCTTACTC	ATTTGGTGGATCGTGGGGAC
EXL1	VIT_16s0022g01430	CGGTGACAGCCAAAACGAAG	GCATAGTTTGGCGGAGTTGC
UBC28	VIT_02s0025g01050	AGTCCATATGCTGGTGGAGTG	ATCGAGAGCAACACCTTGGA
E3 ubiquitin-protein ligase PUB23	VIT_08s0105g00190	AAAGATCCGGTGACGGTGTC	GGAGAGTGTGGTTGGGAGTC
XTH7	VIT_00s0386g00050	TGGTGGGAGGGAACTGCATA	TTAGATGCCTGCGACACACT
WRKY40	VIT_09s0018g00240	CCAGCCTTGTGGTGAAGGAT	TCTTGACAGGGCAGCTAGGA
WRKY46	VIT_15s0046g01140	CTCCATCATCATCCCGCGAA	TGCCTGCTTGGTCCTTGAAA
CHS	VIT_16s0100g00950	TGTCAAGTGCATGTGTGTTGT	AAGCCTGGTCCAAAACCGAA
4CL1	VIT_11s0052g01090	GAGATCGAGAAGCAGGCGAA	TGATTTTCACGGTGGGGAGG
4CLL2	VIT_18s0001g00290	AGCAGACCTTCATCTGCACC	GGCTCGGTACTTGGAGATGG
PAL1	VIT_16s0039g01320	ATCCGCTGAACTGGGGAATG	ACCTGCGATATGGTAAGCGT

## Sheet: TableS2
Supplementary Table S2. Raw data, clean data, mapping rate statistics.
Sample	Reads No.	Q20 (%)	Q30 (%)	Clean Reads No.	Clean Reads %	Total_Mapped	Uniquely_Mapped
A715_1	45863786	97.23	92.68	41549692	90.59	38336895 (92.27%)	37292617 (97.28%)
A715_2	47693444	96.94	92.07	43129422	90.43	39526677 (91.65%)	38475385 (97.34%)
A715_3	44019828	97.36	92.95	39498884	89.72	36336197 (91.99%)	35355849 (97.30%)
B715_1	46283648	97.36	92.94	42207540	91.19	37387781 (88.58%)	36359198 (97.25%)
B715_2	44357984	96.92	91.98	39893286	89.93	33388551 (83.69%)	32497687 (97.33%)
B715_3	44088268	97.24	92.67	39893592	90.48	33732096 (84.56%)	32828546 (97.32%)
C715_1	50169302	96.92	91.99	45884456	91.45	41985521 (91.50%)	40821714 (97.23%)
C715_2	44889890	97.17	92.61	40166784	89.47	36927444 (91.94%)	35913373 (97.25%)
C715_3	43781844	96.71	91.56	40179898	91.77	36821287 (91.64%)	35802159 (97.23%)
D715_1	46193416	97.15	92.46	41880588	90.66	38781699 (92.60%)	37722407 (97.27%)
D715_2	43825900	97.38	92.93	40037386	91.35	37050592 (92.54%)	36042275 (97.28%)
D715_3	45429928	97.22	92.69	41409812	91.15	38385654 (92.70%)	37306596 (97.19%)
G715_1	45931010	96.6	91.3	41608136	90.58	37993822 (91.31%)	37015262 (97.42%)
G715_2	47027376	97.09	92.33	42749972	90.9	39285924 (91.90%)	38250912 (97.37%)
G715_3	45330362	96.85	91.82	41224562	90.94	37397851 (90.72%)	36451641 (97.47%)
A815_1	46672100	96.97	92.09	42000788	89.99	38675155 (92.08%)	37689018 (97.45%)
A815_2	47653160	97.22	92.66	42444462	89.06	39177893 (92.30%)	38143328 (97.36%)
A815_3	47182260	97.45	93	42591712	90.27	39471903 (92.68%)	38434416 (97.37%)
B815_1	52291752	96.79	91.69	47426754	90.69	42896148 (90.45%)	41613525 (97.01%)
B815_2	46883078	96.92	92	42753778	91.19	38404311 (89.83%)	37231297 (96.95%)
B815_3	45337084	97.07	92.26	41613848	91.78	37706410 (90.61%)	36554899 (96.95%)
C815_1	43702056	97.58	93.39	39857796	91.2	36831820 (92.41%)	35758508 (97.09%)
C815_2	46568040	97.3	92.79	42729458	91.75	39381523 (92.16%)	38237740 (97.10%)
C815_3	43187436	96.69	91.47	39718526	91.96	36606900 (92.17%)	35522367 (97.04%)
D815_1	44432932	97.41	93	40300592	90.69	36593153 (90.80%)	35460048 (96.90%)
D815_2	45890184	97.35	92.85	41616470	90.68	37988533 (91.28%)	36872155 (97.06%)
D815_3	47438502	97.68	93.6	42547382	89.68	38733872 (91.04%)	37588465 (97.04%)
G815_1	48653634	97.57	93.33	43922764	90.27	40654758 (92.56%)	39607130 (97.42%)
G815_2	49623402	97.33	92.77	45325058	91.33	42067104 (92.81%)	41013340 (97.50%)
G815_3	45304300	97.25	92.66	40691000	89.81	37439541 (92.01%)	36513649 (97.53%)
A915_1	49786462	96.67	91.53	44929124	90.24	40394742 (89.91%)	38951849 (96.43%)
A915_2	48527366	97.03	92.23	44510200	91.72	40413763 (90.80%)	39107314 (96.77%)
A915_3	46135856	97.34	92.84	42083052	91.21	38379441 (91.20%)	37023177 (96.47%)
B915_1	46613520	97.23	92.61	42828378	91.87	38978550 (91.01%)	37762750 (96.88%)
B915_2	46129072	97.06	92.3	41902250	90.83	38135277 (91.01%)	36843800 (96.61%)
B915_3	43657302	97.17	92.47	40196426	92.07	36890726 (91.78%)	35693041 (96.75%)
C915_1	42735088	97.4	92.92	38695070	90.54	35168818 (90.89%)	34014830 (96.72%)
C915_2	47252804	97.24	92.65	42153710	89.2	37890655 (89.89%)	36661744 (96.76%)
C915_3	41736714	97.26	92.73	37682238	90.28	34187396 (90.73%)	33086347 (96.78%)
D915_1	45488422	97.13	92.35	41392628	90.99	37543961 (90.70%)	36331695 (96.77%)
D915_2	48021230	96.99	92.14	42998474	89.54	38807242 (90.25%)	37547730 (96.75%)
D915_3	45660228	97.44	93.12	41257510	90.35	37519245 (90.94%)	36281243 (96.70%)
G915_1	49675564	97.11	92.34	45775264	92.14	42029397 (91.82%)	40724533 (96.90%)
G915_2	46287960	96.68	91.48	42187354	91.14	38025333 (90.13%)	36760683 (96.67%)
G915_3	46104048	97.38	92.93	42074676	91.26	37858710 (89.98%)	36570549 (96.60%)
Note：
Sample：Sample Name
A：grafting free (CS) B ：CS/101-14 C：CS/SO4 D：CS/110R G：self-grafting (CS/CS)
Reads No.：Total Reads number
Bases(bp)： The total number of Bases
Q30 (bp)：the total number of bases with base recognition accuracy above 99.9%
N(%)：the percentage of fuzzy bases
Q20(%)： The percentage of bases whose base recognition accuracy is above 99%
Q30(%)：the total number of bases with base recognition accuracy above 99.9%
Clean Reads No：high quality sequence read number
Clean Data (bp)：high quality sequence base number
Clean Reads %： the percentage of high-quality sequence Reads in sequenced Reads
Clean Data %： Percentage of high-quality sequence bases in sequencing bases
Clean Reads：Total number of sequences used for alignment
Total Mapped：Matched Total Mapped/Clean Reads of all the sequences in the reference genome, percentage is Total Mapped/Clean Reads;
Multiple Mapped：The Total number of sequences Mapped to Multiple locations, percentage is Multiple Mapped/Total Mapped;
Uniquely Mapped：Number of sequences Mapped to one place only. Percentage is Totally Mapped/Total Mapped

## Sheet: TableS3
TableS3 GO enrichment analysis of DEGs overlap in BCD at stage 2
Upregulated
GO-ID	p-value	corr p-value	x	n	X	N	Description	Genes in test set
4612	7.5865e-06	0.016182	4	5	749	21148	phosphoenolpyruvate carboxykinase (ATP) activity	VIT_00S1995G00010|VIT_07S0205G00070|VIT_00S2840G00010|VIT_00S2576G00010
71554	2.9453e-05	0.024144	30	374	749	21148	cell wall organization or biogenesis	VIT_06S0061G00550|VIT_14S0108G01050|VIT_18S0001G01130|VIT_01S0010G03680|VIT_05S0094G00340|VIT_05S0094G00200|VIT_07S0005G01030|VIT_00S0194G00260|VIT_07S0185G00050|VIT_07S0141G00580|VIT_02S0012G02220|VIT_05S0062G00480|VIT_13S0047G00230|VIT_08S0056G00080|VIT_03S0038G04060|VIT_06S0061G00560|VIT_17S0053G00990|VIT_13S0067G02930|VIT_05S0094G00350|VIT_05S0049G00010|VIT_07S0104G01350|VIT_05S0094G00330|VIT…
6732	3.3958e-05	0.024144	27	322	749	21148	coenzyme metabolic process	VIT_14S0068G00640|VIT_04S0023G01650|VIT_18S0001G04340|VIT_19S0015G02690|VIT_19S0015G02590|VIT_17S0000G08520|VIT_07S0005G03790|VIT_07S0031G00460|VIT_19S0093G00190|VIT_01S0010G00990|VIT_00S0211G00080|VIT_15S0046G02170|VIT_00S0211G00160|VIT_06S0004G03340|VIT_04S0069G00860|VIT_01S0146G00310|VIT_11S0016G02830|VIT_02S0109G00250|VIT_16S0022G01440|VIT_08S0007G07850|VIT_19S0014G01640|VIT_12S0142G00530|VIT…
8199	9.75e-05	0.044531	4	8	749	21148	ferric iron binding	VIT_13S0067G01840|VIT_01S0011G06290|VIT_08S0058G00440|VIT_08S0058G00430
16757	0.00010438	0.044531	43	662	749	21148	transferase activity, transferring glycosyl groups	VIT_06S0061G00550|VIT_11S0118G00200|VIT_18S0041G00740|VIT_06S0080G00260|VIT_12S0059G02520|VIT_11S0052G01600|VIT_05S0062G01270|VIT_12S0034G00080|VIT_04S0023G01290|VIT_10S0116G00530|VIT_06S0004G07280|VIT_07S0005G01030|VIT_05S0062G00960|VIT_01S0010G00530|VIT_07S0031G00460|VIT_06S0004G06370|VIT_07S0185G00050|VIT_17S0000G07070|VIT_07S0141G00580|VIT_02S0012G02220|VIT_04S0008G05620|VIT_16S0050G01610|VIT…
Downregulated
GO-ID	p-value	corr p-value	x	n	X	N	Description	Genes in test set
3700	1.0559e-19	2.4708e-16	111	642	1457	21147	transcription factor activity	VIT_16S0013G00970|VIT_11S0016G03350|VIT_16S0050G02400|VIT_18S0001G05890|VIT_10S0116G01200|VIT_10S0003G00580|VIT_17S0000G05370|VIT_17S0000G08480|VIT_02S0025G03170|VIT_10S0003G05740|VIT_18S0001G13320|VIT_08S0058G00690|VIT_03S0063G00460|VIT_15S0046G00310|VIT_10S0116G00500|VIT_12S0028G03270|VIT_06S0009G01380|VIT_16S0050G02510|VIT_04S0069G00920|VIT_04S0008G05440|VIT_08S0007G08580|VIT_17S0000G02650|VIT…
30528	1.3615e-16	1.593e-13	116	753	1457	21147	transcription regulator activity	VIT_16S0013G00970|VIT_11S0016G03350|VIT_16S0050G02400|VIT_18S0001G05890|VIT_10S0116G01200|VIT_04S0023G01170|VIT_10S0003G00580|VIT_17S0000G05370|VIT_17S0000G08480|VIT_02S0025G03170|VIT_10S0003G05740|VIT_18S0001G13320|VIT_08S0058G00690|VIT_03S0063G00460|VIT_15S0046G00310|VIT_10S0116G00500|VIT_12S0028G03270|VIT_06S0009G01380|VIT_16S0050G02510|VIT_04S0069G00920|VIT_04S0008G05440|VIT_08S0007G08580|VIT…
45449	6.116e-16	4.7705e-13	193	1571	1457	21147	regulation of transcription	VIT_13S0084G00670|VIT_11S0016G03350|VIT_10S0116G01200|VIT_05S0020G01640|VIT_17S0000G05370|VIT_10S0003G05740|VIT_18S0001G13320|VIT_01S0011G00610|VIT_03S0063G00460|VIT_05S0077G01450|VIT_15S0046G00310|VIT_12S0028G03270|VIT_18S0001G08410|VIT_06S0009G01380|VIT_04S0069G00920|VIT_17S0000G02650|VIT_00S0880G00010|VIT_03S0091G00210|VIT_01S0026G01550|VIT_10S0597G00050|VIT_12S0035G00690|VIT_02S0025G01280|VIT…
6355	1.4211e-15	8.3137e-13	191	1562	1457	21147	regulation of transcription, DNA-dependent	VIT_16S0013G00970|VIT_11S0016G03350|VIT_16S0050G02400|VIT_18S0001G05890|VIT_01S0011G04940|VIT_10S0116G01200|VIT_04S0023G01170|VIT_10S0003G00580|VIT_05S0020G01640|VIT_17S0000G05370|VIT_17S0000G08480|VIT_02S0025G03170|VIT_10S0003G05740|VIT_18S0001G13320|VIT_01S0011G00610|VIT_16S0098G01170|VIT_08S0058G00690|VIT_03S0063G00460|VIT_05S0077G01450|VIT_15S0046G00310|VIT_10S0116G00500|VIT_12S0028G03270|VIT…
31326	1.5023e-13	7.0307e-11	198	1718	1457	21147	regulation of cellular biosynthetic process	VIT_13S0084G00670|VIT_11S0016G03350|VIT_10S0116G01200|VIT_05S0020G01640|VIT_17S0000G05370|VIT_10S0003G05740|VIT_18S0001G13320|VIT_01S0011G00610|VIT_03S0063G00460|VIT_05S0077G01450|VIT_15S0046G00310|VIT_12S0028G03270|VIT_18S0001G08410|VIT_06S0009G01380|VIT_04S0069G00920|VIT_17S0000G02650|VIT_00S0880G00010|VIT_03S0091G00210|VIT_01S0026G01550|VIT_10S0597G00050|VIT_12S0035G00690|VIT_02S0025G01280|VIT…
9889	1.8798e-13	7.3311e-11	198	1722	1457	21147	regulation of biosynthetic process	VIT_13S0084G00670|VIT_11S0016G03350|VIT_10S0116G01200|VIT_05S0020G01640|VIT_17S0000G05370|VIT_10S0003G05740|VIT_18S0001G13320|VIT_01S0011G00610|VIT_03S0063G00460|VIT_05S0077G01450|VIT_15S0046G00310|VIT_12S0028G03270|VIT_18S0001G08410|VIT_06S0009G01380|VIT_04S0069G00920|VIT_17S0000G02650|VIT_00S0880G00010|VIT_03S0091G00210|VIT_01S0026G01550|VIT_10S0597G00050|VIT_12S0035G00690|VIT_02S0025G01280|VIT…
10556	2.7492e-13	9.1903e-11	196	1706	1457	21147	regulation of macromolecule biosynthetic process	VIT_13S0084G00670|VIT_11S0016G03350|VIT_10S0116G01200|VIT_05S0020G01640|VIT_17S0000G05370|VIT_10S0003G05740|VIT_18S0001G13320|VIT_01S0011G00610|VIT_03S0063G00460|VIT_05S0077G01450|VIT_15S0046G00310|VIT_12S0028G03270|VIT_18S0001G08410|VIT_06S0009G01380|VIT_04S0069G00920|VIT_17S0000G02650|VIT_00S0880G00010|VIT_03S0091G00210|VIT_01S0026G01550|VIT_10S0597G00050|VIT_12S0035G00690|VIT_02S0025G01280|VIT…
51252	3.4746e-13	1.0163e-10	193	1676	1457	21147	regulation of RNA metabolic process	VIT_11S0016G03350|VIT_10S0116G01200|VIT_05S0020G01640|VIT_17S0000G05370|VIT_10S0003G05740|VIT_18S0001G13320|VIT_01S0011G00610|VIT_03S0063G00460|VIT_05S0077G01450|VIT_15S0046G00310|VIT_12S0028G03270|VIT_18S0001G08410|VIT_06S0009G01380|VIT_04S0069G00920|VIT_17S0000G02650|VIT_00S0880G00010|VIT_03S0091G00210|VIT_01S0026G01550|VIT_10S0597G00050|VIT_12S0035G00690|VIT_02S0025G01280|VIT_15S0021G01630|VIT…
3677	1.3739e-12	3.5722e-10	193	1701	1457	21147	DNA binding	VIT_11S0016G03350|VIT_10S0116G01200|VIT_05S0020G01640|VIT_17S0000G05370|VIT_10S0003G05740|VIT_18S0001G13320|VIT_03S0063G00460|VIT_05S0077G01450|VIT_15S0046G00310|VIT_12S0028G03270|VIT_18S0001G08410|VIT_06S0009G01380|VIT_04S0069G00920|VIT_17S0000G02650|VIT_00S0880G00010|VIT_01S0026G01550|VIT_10S0597G00050|VIT_12S0035G00690|VIT_02S0025G01280|VIT_15S0021G01630|VIT_14S0081G00520|VIT_14S0068G01490|VIT…
19219	5.0137e-11	1.1732e-08	197	1818	1457	21147	regulation of nucleobase, nucleoside, nucleotide and nucleic acid metabolic process	VIT_13S0084G00670|VIT_11S0016G03350|VIT_10S0116G01200|VIT_05S0020G01640|VIT_17S0000G05370|VIT_10S0003G05740|VIT_18S0001G13320|VIT_01S0011G00610|VIT_03S0063G00460|VIT_05S0077G01450|VIT_15S0046G00310|VIT_12S0028G03270|VIT_18S0001G08410|VIT_06S0009G01380|VIT_04S0069G00920|VIT_17S0000G02650|VIT_00S0880G00010|VIT_03S0091G00210|VIT_01S0026G01550|VIT_10S0597G00050|VIT_12S0035G00690|VIT_02S0025G01280|VIT…
51171	5.7904e-11	1.2318e-08	197	1821	1457	21147	regulation of nitrogen compound metabolic process	VIT_13S0084G00670|VIT_11S0016G03350|VIT_10S0116G01200|VIT_05S0020G01640|VIT_17S0000G05370|VIT_10S0003G05740|VIT_18S0001G13320|VIT_01S0011G00610|VIT_03S0063G00460|VIT_05S0077G01450|VIT_15S0046G00310|VIT_12S0028G03270|VIT_18S0001G08410|VIT_06S0009G01380|VIT_04S0069G00920|VIT_17S0000G02650|VIT_00S0880G00010|VIT_03S0091G00210|VIT_01S0026G01550|VIT_10S0597G00050|VIT_12S0035G00690|VIT_02S0025G01280|VIT…
10468	2.0025e-10	3.9049e-08	200	1883	1457	21147	regulation of gene expression	VIT_13S0084G00670|VIT_11S0016G03350|VIT_10S0116G01200|VIT_05S0020G01640|VIT_17S0000G05370|VIT_10S0003G05740|VIT_18S0001G13320|VIT_01S0011G00610|VIT_03S0063G00460|VIT_05S0077G01450|VIT_15S0046G00310|VIT_12S0028G03270|VIT_18S0001G08410|VIT_06S0009G01380|VIT_04S0069G00920|VIT_17S0000G02650|VIT_00S0880G00010|VIT_03S0091G00210|VIT_01S0026G01550|VIT_10S0597G00050|VIT_12S0035G00690|VIT_02S0025G01280|VIT…
6468	2.2753e-10	4.0955e-08	159	1407	1457	21147	protein amino acid phosphorylation	VIT_05S0020G02210|VIT_17S0000G01970|VIT_18S0001G09730|VIT_12S0142G00640|VIT_07S0129G00890|VIT_18S0122G00230|VIT_00S0286G00140|VIT_00S0286G00020|VIT_07S0129G00920|VIT_17S0000G08240|VIT_10S0003G00330|VIT_12S0055G01150|VIT_13S0067G03780|VIT_14S0030G00410|VIT_14S0083G01220|VIT_17S0000G09170|VIT_00S0353G00050|VIT_18S0001G07150|VIT_13S0067G01640|VIT_18S0041G01290|VIT_12S0035G00180|VIT_08S0040G02210|VIT…
4672	2.4556e-10	4.1043e-08	158	1397	1457	21147	protein kinase activity	VIT_17S0000G01970|VIT_18S0001G09730|VIT_12S0142G00640|VIT_07S0129G00890|VIT_18S0122G00230|VIT_00S0286G00140|VIT_00S0286G00020|VIT_07S0129G00920|VIT_17S0000G08240|VIT_10S0003G00330|VIT_12S0055G01150|VIT_13S0067G03780|VIT_14S0083G01220|VIT_17S0000G09170|VIT_00S0353G00050|VIT_18S0001G07150|VIT_13S0067G01640|VIT_18S0041G01290|VIT_12S0035G00180|VIT_08S0040G02210|VIT_07S0129G01070|VIT_01S0011G04270|VIT…
43565	1.0977e-09	1.7125e-07	80	573	1457	21147	sequence-specific DNA binding	VIT_19S0014G04940|VIT_07S0005G02480|VIT_04S0023G03710|VIT_10S0042G00170|VIT_10S0116G01200|VIT_17S0000G06020|VIT_10S0003G00380|VIT_09S0002G01410|VIT_17S0000G08480|VIT_10S0003G05740|VIT_18S0001G13320|VIT_16S0098G01170|VIT_08S0058G00690|VIT_15S0021G02510|VIT_11S0016G03940|VIT_06S0004G04950|VIT_05S0077G01450|VIT_02S0025G00420|VIT_10S0116G00500|VIT_04S0023G01660|VIT_18S0001G08410|VIT_16S0050G02510|VIT…
80090	1.8039e-09	2.6382e-07	202	1957	1457	21147	regulation of primary metabolic process	VIT_13S0084G00670|VIT_11S0016G03350|VIT_10S0116G01200|VIT_05S0020G01640|VIT_17S0000G05370|VIT_10S0003G05740|VIT_18S0001G13320|VIT_01S0011G00610|VIT_03S0063G00460|VIT_05S0077G01450|VIT_15S0046G00310|VIT_12S0028G03270|VIT_18S0001G08410|VIT_06S0009G01380|VIT_04S0069G00920|VIT_17S0000G02650|VIT_00S0880G00010|VIT_03S0091G00210|VIT_01S0026G01550|VIT_10S0597G00050|VIT_06S0080G00910|VIT_12S0035G00690|VIT…
43687	3.5392e-09	4.8716e-07	232	2340	1457	21147	post-translational protein modification	VIT_00S0181G00180|VIT_11S0016G03590|VIT_18S0001G09730|VIT_12S0142G00640|VIT_00S0286G00140|VIT_00S0286G00020|VIT_07S0129G00920|VIT_13S0067G03780|VIT_17S0000G08080|VIT_14S0083G01220|VIT_01S0011G00610|VIT_17S0000G09170|VIT_15S0021G00890|VIT_15S0046G01880|VIT_08S0040G02210|VIT_14S0068G00030|VIT_11S0016G04570|VIT_00S0684G00010|VIT_05S0020G04000|VIT_18S0072G00170|VIT_19S0014G03660|VIT_07S0005G02790|VIT…
5886	1.663e-08	2.1618e-06	207	2073	1457	21147	plasma membrane	VIT_06S0004G01110|VIT_14S0068G00140|VIT_18S0122G00990|VIT_18S0001G01690|VIT_00S0286G00140|VIT_07S0104G00110|VIT_00S0414G00030|VIT_00S0286G00020|VIT_07S0141G00640|VIT_07S0129G00920|VIT_13S0067G03780|VIT_18S0072G00980|VIT_14S0083G01220|VIT_17S0000G09170|VIT_07S0031G00500|VIT_12S0134G00550|VIT_14S0030G00250|VIT_08S0040G02210|VIT_03S0038G02380|VIT_02S0033G01370|VIT_14S0068G00030|VIT_11S0016G04570|VIT…
16773	2.0758e-08	2.5565e-06	163	1547	1457	21147	phosphotransferase activity, alcohol group as acceptor	VIT_17S0000G01970|VIT_18S0001G09730|VIT_12S0142G00640|VIT_07S0129G00890|VIT_18S0122G00230|VIT_00S0286G00140|VIT_00S0286G00020|VIT_07S0129G00920|VIT_17S0000G08240|VIT_10S0003G00330|VIT_12S0055G01150|VIT_13S0067G03780|VIT_14S0083G01220|VIT_17S0000G09170|VIT_00S0353G00050|VIT_18S0001G07150|VIT_13S0067G01640|VIT_18S0041G01290|VIT_12S0035G00180|VIT_08S0040G02210|VIT_07S0129G01070|VIT_01S0011G04790|VIT…
16301	4.3757e-08	5.0639e-06	168	1624	1457	21147	kinase activity	VIT_05S0020G02210|VIT_17S0000G01970|VIT_18S0001G09730|VIT_12S0142G00640|VIT_07S0129G00890|VIT_01S0244G00140|VIT_18S0122G00230|VIT_00S0286G00140|VIT_15S0048G01810|VIT_00S0286G00020|VIT_07S0129G00920|VIT_17S0000G08240|VIT_10S0003G00330|VIT_12S0055G01150|VIT_13S0067G03780|VIT_14S0030G00410|VIT_14S0083G01220|VIT_17S0000G09170|VIT_00S0353G00050|VIT_18S0001G07150|VIT_13S0067G01640|VIT_18S0041G01290|VIT…
46777	4.6882e-08	5.0639e-06	30	145	1457	21147	protein amino acid autophosphorylation	VIT_14S0068G00100|VIT_19S0014G00520|VIT_07S0129G00890|VIT_17S0000G09710|VIT_08S0032G01220|VIT_10S0003G01980|VIT_07S0129G00920|VIT_13S0067G03780|VIT_10S0003G01880|VIT_16S0100G00340|VIT_07S0129G00960|VIT_07S0104G00840|VIT_14S0083G01220|VIT_12S0028G01350|VIT_18S0001G09550|VIT_08S0056G01290|VIT_14S0068G00010|VIT_14S0068G00110|VIT_14S0068G00030|VIT_14S0068G00130|VIT_07S0005G04710|VIT_14S0068G00070|VIT…
60255	4.7609e-08	5.0639e-06	204	2064	1457	21147	regulation of macromolecule metabolic process	VIT_13S0084G00670|VIT_11S0016G03350|VIT_10S0116G01200|VIT_05S0020G01640|VIT_17S0000G05370|VIT_10S0003G05740|VIT_18S0001G13320|VIT_01S0011G00610|VIT_03S0063G00460|VIT_05S0077G01450|VIT_15S0046G00310|VIT_12S0028G03270|VIT_18S0001G08410|VIT_06S0009G01380|VIT_04S0069G00920|VIT_17S0000G02650|VIT_00S0880G00010|VIT_03S0091G00210|VIT_01S0026G01550|VIT_10S0597G00050|VIT_12S0035G00690|VIT_02S0025G01280|VIT…
31323	7.3311e-08	7.4585e-06	210	2150	1457	21147	regulation of cellular metabolic process	VIT_13S0084G00670|VIT_11S0016G03350|VIT_10S0116G01200|VIT_05S0020G01640|VIT_17S0000G05370|VIT_10S0003G05740|VIT_18S0001G13320|VIT_01S0011G00610|VIT_03S0063G00460|VIT_05S0077G01450|VIT_15S0046G00310|VIT_12S0028G03270|VIT_18S0001G08410|VIT_06S0009G01380|VIT_04S0069G00920|VIT_17S0000G02650|VIT_00S0880G00010|VIT_03S0091G00210|VIT_01S0026G01550|VIT_10S0597G00050|VIT_12S0035G00690|VIT_02S0025G01280|VIT…
4674	3.6165e-07	3.526e-05	100	875	1457	21147	protein serine/threonine kinase activity	VIT_17S0000G01970|VIT_18S0001G09730|VIT_00S0286G00140|VIT_00S0286G00020|VIT_10S0003G00330|VIT_12S0055G01150|VIT_17S0000G09170|VIT_00S0353G00050|VIT_18S0001G07150|VIT_13S0067G01640|VIT_08S0040G02210|VIT_18S0072G00170|VIT_19S0014G00790|VIT_07S0005G02790|VIT_03S0063G00210|VIT_14S0030G01870|VIT_10S0003G02000|VIT_10S0003G00340|VIT_12S0134G00280|VIT_11S0016G04840|VIT_00S0353G00060|VIT_04S0044G00750|VIT…
31224	6.4782e-07	6.0636e-05	481	5800	1457	21147	intrinsic to membrane	VIT_00S0181G00180|VIT_03S0038G02930|VIT_18S0001G09730|VIT_11S0016G04440|VIT_12S0142G00640|VIT_18S0122G00990|VIT_09S0054G01110|VIT_00S0414G00030|VIT_07S0031G01270|VIT_17S0000G05250|VIT_15S0021G01060|VIT_15S0046G01880|VIT_12S0134G00550|VIT_15S0046G00430|VIT_14S0030G00250|VIT_12S0059G00150|VIT_08S0040G02210|VIT_02S0025G04420|VIT_05S0020G00440|VIT_02S0033G01370|VIT_18S0001G08530|VIT_11S0016G04570|VIT…
6464	9.5588e-07	8.6029e-05	240	2607	1457	21147	protein modification process	VIT_00S0181G00180|VIT_11S0016G03590|VIT_18S0001G09730|VIT_12S0142G00640|VIT_00S0286G00140|VIT_00S0286G00020|VIT_07S0129G00920|VIT_13S0067G03780|VIT_17S0000G08080|VIT_14S0083G01220|VIT_01S0011G00610|VIT_17S0000G09170|VIT_15S0021G00890|VIT_15S0046G01880|VIT_08S0040G02210|VIT_14S0068G00030|VIT_11S0016G04570|VIT_00S0684G00010|VIT_05S0020G04000|VIT_18S0072G00170|VIT_19S0014G03660|VIT_07S0005G02790|VIT…
31407	1.1161e-06	9.6728e-05	13	39	1457	21147	oxylipin metabolic process	VIT_13S0064G01480|VIT_00S0253G00110|VIT_06S0004G01450|VIT_09S0002G01080|VIT_00S0253G00140|VIT_18S0001G02570|VIT_05S0124G00210|VIT_01S0010G02750|VIT_01S0011G00380|VIT_17S0000G01790|VIT_14S0083G00110|VIT_18S0001G11630|VIT_13S0067G03260
16310	1.3204e-06	0.00011034	169	1724	1457	21147	phosphorylation	VIT_05S0020G02210|VIT_17S0000G01970|VIT_18S0001G09730|VIT_12S0142G00640|VIT_07S0129G00890|VIT_01S0244G00140|VIT_18S0122G00230|VIT_00S0286G00140|VIT_15S0048G01810|VIT_00S0286G00020|VIT_07S0129G00920|VIT_17S0000G08240|VIT_10S0003G00330|VIT_12S0055G01150|VIT_13S0067G03780|VIT_14S0030G00410|VIT_14S0083G01220|VIT_17S0000G09170|VIT_00S0353G00050|VIT_18S0001G07150|VIT_13S0067G01640|VIT_18S0041G01290|VIT…
9768	1.6746e-06	0.00013512	9	19	1457	21147	photosynthesis, light harvesting in photosystem I	VIT_00S0181G00180|VIT_12S0055G01110|VIT_15S0024G00040|VIT_00S0181G00200|VIT_10S0003G02900|VIT_10S0003G02890|VIT_17S0000G06350|VIT_07S0005G02220|VIT_19S0014G03660
9522	2.1263e-06	0.00016585	13	41	1457	21147	photosystem I	VIT_00S0181G00180|VIT_19S0015G01760|VIT_15S0024G00040|VIT_00S0181G00200|VIT_10S0003G02890|VIT_17S0000G06350|VIT_07S0005G02220|VIT_19S0014G03660|VIT_12S0055G01110|VIT_05S0020G03180|VIT_10S0003G02900|VIT_07S0151G01000|VIT_04S0044G01410
16772	2.435e-06	0.00018362	173	1791	1457	21147	transferase activity, transferring phosphorus-containing groups	VIT_05S0020G02210|VIT_17S0000G01970|VIT_18S0001G09730|VIT_12S0142G00640|VIT_07S0129G00890|VIT_01S0244G00140|VIT_18S0122G00230|VIT_00S0286G00140|VIT_15S0048G01810|VIT_00S0286G00020|VIT_07S0129G00920|VIT_17S0000G08240|VIT_10S0003G00330|VIT_12S0055G01150|VIT_13S0067G03780|VIT_14S0030G00410|VIT_14S0083G01220|VIT_17S0000G09170|VIT_00S0353G00050|VIT_18S0001G07150|VIT_13S0067G01640|VIT_18S0041G01290|VIT…
19222	2.511e-06	0.00018362	216	2333	1457	21147	regulation of metabolic process	VIT_13S0084G00670|VIT_11S0016G03350|VIT_10S0116G01200|VIT_05S0020G01640|VIT_17S0000G05370|VIT_10S0003G05740|VIT_18S0001G13320|VIT_01S0011G00610|VIT_03S0063G00460|VIT_05S0077G01450|VIT_15S0046G00310|VIT_12S0028G03270|VIT_18S0001G08410|VIT_06S0009G01380|VIT_04S0069G00920|VIT_17S0000G02650|VIT_00S0880G00010|VIT_03S0091G00210|VIT_01S0026G01550|VIT_10S0597G00050|VIT_06S0080G00910|VIT_12S0035G00690|VIT…
16021	3.7308e-06	0.00026455	469	5719	1457	21147	integral to membrane	VIT_00S0181G00180|VIT_03S0038G02930|VIT_18S0001G09730|VIT_11S0016G04440|VIT_12S0142G00640|VIT_18S0122G00990|VIT_09S0054G01110|VIT_00S0414G00030|VIT_07S0031G01270|VIT_17S0000G05250|VIT_15S0021G01060|VIT_15S0046G01880|VIT_12S0134G00550|VIT_15S0046G00430|VIT_14S0030G00250|VIT_12S0059G00150|VIT_08S0040G02210|VIT_02S0025G04420|VIT_05S0020G00440|VIT_02S0033G01370|VIT_18S0001G08530|VIT_11S0016G04570|VIT…
44425	5.8588e-06	0.00040322	508	6281	1457	21147	membrane part	VIT_00S0181G00180|VIT_03S0038G02930|VIT_18S0001G09730|VIT_11S0016G04440|VIT_12S0142G00640|VIT_18S0122G00990|VIT_09S0054G01110|VIT_00S0414G00030|VIT_07S0031G01270|VIT_17S0000G05250|VIT_15S0021G01060|VIT_14S0083G01220|VIT_15S0046G01880|VIT_12S0134G00550|VIT_15S0046G00430|VIT_14S0030G00250|VIT_12S0059G00150|VIT_08S0040G02210|VIT_02S0025G04420|VIT_05S0020G00440|VIT_02S0033G01370|VIT_18S0001G08530|VIT…
9694	1.1508e-05	0.00076937	9	23	1457	21147	jasmonic acid metabolic process	VIT_00S0253G00110|VIT_14S0083G00110|VIT_00S0253G00140|VIT_18S0001G02570|VIT_05S0124G00210|VIT_18S0001G11630|VIT_01S0011G00380|VIT_13S0067G03260|VIT_17S0000G01790
16020	1.32e-05	0.00085799	591	7487	1457	21147	membrane	VIT_00S0181G00180|VIT_06S0061G00670|VIT_03S0038G02930|VIT_18S0001G09730|VIT_11S0016G04440|VIT_12S0142G00640|VIT_18S0122G00990|VIT_09S0054G01110|VIT_00S0414G00030|VIT_07S0031G01270|VIT_17S0000G05250|VIT_15S0021G01060|VIT_14S0083G01220|VIT_15S0046G01880|VIT_12S0134G00550|VIT_15S0046G00430|VIT_14S0030G00250|VIT_12S0059G00150|VIT_08S0040G02210|VIT_02S0025G04420|VIT_01S0011G04790|VIT_05S0020G00440|VIT…
16740	1.5045e-05	0.00095151	311	3643	1457	21147	transferase activity	VIT_04S0023G01210|VIT_18S0001G09730|VIT_12S0142G00640|VIT_00S0286G00140|VIT_00S0414G00030|VIT_08S0007G04950|VIT_15S0048G01810|VIT_02S0033G01000|VIT_00S0286G00020|VIT_08S0007G05000|VIT_14S0006G02140|VIT_07S0129G00920|VIT_13S0067G03780|VIT_05S0051G00130|VIT_12S0028G02740|VIT_11S0052G01250|VIT_01S0011G00730|VIT_14S0083G01220|VIT_17S0000G09170|VIT_16S0039G00570|VIT_08S0040G02210|VIT_01S0011G04790|VIT…
50982	2.2448e-05	0.0013823	4	4	1457	21147	detection of mechanical stimulus	VIT_04S0008G01720|VIT_15S0107G00270|VIT_11S0016G01420|VIT_11S0016G01410
4871	2.6251e-05	0.0015357	33	223	1457	21147	signal transducer activity	VIT_05S0020G02210|VIT_08S0007G02290|VIT_08S0007G06250|VIT_18S0122G00990|VIT_14S0006G01420|VIT_10S0003G02680|VIT_18S0001G14690|VIT_12S0055G01150|VIT_14S0030G00410|VIT_05S0029G00080|VIT_17S0000G09170|VIT_18S0001G07150|VIT_13S0067G01640|VIT_11S0016G02430|VIT_08S0040G02210|VIT_09S0002G07060|VIT_00S0361G00050|VIT_03S0038G02400|VIT_18S0001G01680|VIT_07S0005G04710|VIT_18S0001G01960|VIT_03S0038G03810|VIT…
60089	2.6251e-05	0.0015357	33	223	1457	21147	molecular transducer activity	VIT_05S0020G02210|VIT_08S0007G02290|VIT_08S0007G06250|VIT_18S0122G00990|VIT_14S0006G01420|VIT_10S0003G02680|VIT_18S0001G14690|VIT_12S0055G01150|VIT_14S0030G00410|VIT_05S0029G00080|VIT_17S0000G09170|VIT_18S0001G07150|VIT_13S0067G01640|VIT_11S0016G02430|VIT_08S0040G02210|VIT_09S0002G07060|VIT_00S0361G00050|VIT_03S0038G02400|VIT_18S0001G01680|VIT_07S0005G04710|VIT_18S0001G01960|VIT_03S0038G03810|VIT…
6796	3.0398e-05	0.0017349	186	2036	1457	21147	phosphate metabolic process	VIT_05S0020G02210|VIT_17S0000G01970|VIT_18S0001G09730|VIT_12S0142G00640|VIT_07S0129G00890|VIT_01S0244G00140|VIT_18S0122G00230|VIT_00S0286G00140|VIT_15S0048G01810|VIT_00S0286G00020|VIT_07S0129G00920|VIT_17S0000G08240|VIT_10S0003G00330|VIT_12S0055G01150|VIT_13S0067G03780|VIT_14S0030G00410|VIT_14S0083G01220|VIT_17S0000G09170|VIT_00S0353G00050|VIT_18S0001G07150|VIT_13S0067G01640|VIT_18S0041G01290|VIT…
6793	3.1269e-05	0.0017421	186	2037	1457	21147	phosphorus metabolic process	VIT_05S0020G02210|VIT_17S0000G01970|VIT_18S0001G09730|VIT_12S0142G00640|VIT_07S0129G00890|VIT_01S0244G00140|VIT_18S0122G00230|VIT_00S0286G00140|VIT_15S0048G01810|VIT_00S0286G00020|VIT_07S0129G00920|VIT_17S0000G08240|VIT_10S0003G00330|VIT_12S0055G01150|VIT_13S0067G03780|VIT_14S0030G00410|VIT_14S0083G01220|VIT_17S0000G09170|VIT_00S0353G00050|VIT_18S0001G07150|VIT_13S0067G01640|VIT_18S0041G01290|VIT…
44459	3.4466e-05	0.0018756	59	499	1457	21147	plasma membrane part	VIT_14S0068G00100|VIT_14S0068G00140|VIT_07S0129G00890|VIT_12S0028G00050|VIT_07S0104G00110|VIT_19S0014G05430|VIT_07S0129G00920|VIT_14S0030G00210|VIT_13S0067G03780|VIT_07S0129G00960|VIT_08S0007G01510|VIT_14S0083G01220|VIT_14S0108G01320|VIT_14S0030G00250|VIT_06S0080G00420|VIT_05S0062G01430|VIT_19S0015G00300|VIT_14S0068G00110|VIT_14S0068G00030|VIT_18S0122G00980|VIT_14S0068G00070|VIT_18S0076G00250|VIT…
7166	4.5635e-05	0.002427	35	249	1457	21147	cell surface receptor linked signaling pathway	VIT_08S0007G02290|VIT_08S0007G06250|VIT_18S0122G00990|VIT_18S0001G03810|VIT_14S0006G01420|VIT_18S0001G01310|VIT_13S0019G02300|VIT_17S0000G02100|VIT_18S0001G14690|VIT_12S0055G01150|VIT_01S0026G01420|VIT_05S0029G00080|VIT_17S0000G09170|VIT_18S0001G07150|VIT_13S0067G01640|VIT_11S0016G02430|VIT_08S0040G02210|VIT_09S0002G07060|VIT_00S0361G00050|VIT_03S0038G02400|VIT_18S0001G01680|VIT_07S0005G04710|VIT…
4872	4.9141e-05	0.0025389	29	191	1457	21147	receptor activity	VIT_08S0007G02290|VIT_08S0007G06250|VIT_18S0122G00990|VIT_14S0006G01420|VIT_18S0001G14690|VIT_12S0055G01150|VIT_05S0029G00080|VIT_17S0000G09170|VIT_18S0001G07150|VIT_13S0067G01640|VIT_11S0016G02430|VIT_08S0040G02210|VIT_09S0002G07060|VIT_00S0361G00050|VIT_03S0038G02400|VIT_18S0001G01680|VIT_07S0005G04710|VIT_18S0001G01960|VIT_03S0038G03810|VIT_18S0072G00170|VIT_03S0063G00210|VIT_10S0003G00340|VIT…
18298	4.9909e-05	0.0025389	10	33	1457	21147	protein-chromophore linkage	VIT_00S0181G00180|VIT_12S0055G01110|VIT_15S0024G00040|VIT_00S0181G00200|VIT_10S0003G02900|VIT_10S0003G02890|VIT_10S0003G02680|VIT_17S0000G06350|VIT_07S0005G02220|VIT_19S0014G03660
9765	5.1308e-05	0.0025545	9	27	1457	21147	photosynthesis, light harvesting	VIT_00S0181G00180|VIT_12S0055G01110|VIT_15S0024G00040|VIT_00S0181G00200|VIT_10S0003G02900|VIT_10S0003G02890|VIT_17S0000G06350|VIT_07S0005G02220|VIT_19S0014G03660
50794	5.308e-05	0.0025876	248	2863	1457	21147	regulation of cellular process	VIT_13S0084G00670|VIT_14S0068G00140|VIT_11S0016G03350|VIT_18S0001G08760|VIT_10S0116G01200|VIT_05S0020G01640|VIT_17S0000G05370|VIT_10S0003G05740|VIT_18S0001G13320|VIT_01S0011G00610|VIT_03S0063G00460|VIT_03S0038G02380|VIT_05S0077G01450|VIT_15S0046G00310|VIT_12S0028G03270|VIT_18S0001G08410|VIT_06S0009G01380|VIT_04S0069G00920|VIT_17S0000G02650|VIT_00S0880G00010|VIT_03S0091G00210|VIT_01S0026G01550|VIT…
4888	5.7253e-05	0.0027341	28	183	1457	21147	transmembrane receptor activity	VIT_08S0007G02290|VIT_08S0007G06250|VIT_18S0122G00990|VIT_14S0006G01420|VIT_18S0001G14690|VIT_12S0055G01150|VIT_05S0029G00080|VIT_17S0000G09170|VIT_18S0001G07150|VIT_13S0067G01640|VIT_11S0016G02430|VIT_08S0040G02210|VIT_09S0002G07060|VIT_00S0361G00050|VIT_03S0038G02400|VIT_18S0001G01680|VIT_07S0005G04710|VIT_18S0001G01960|VIT_03S0038G03810|VIT_18S0072G00170|VIT_03S0063G00210|VIT_10S0003G00340|VIT…
4675	8.1214e-05	0.0036546	27	177	1457	21147	transmembrane receptor protein serine/threonine kinase activity	VIT_08S0007G02290|VIT_08S0007G06250|VIT_14S0006G01420|VIT_18S0001G14690|VIT_12S0055G01150|VIT_05S0029G00080|VIT_17S0000G09170|VIT_18S0001G07150|VIT_13S0067G01640|VIT_11S0016G02430|VIT_08S0040G02210|VIT_09S0002G07060|VIT_00S0361G00050|VIT_03S0038G02400|VIT_18S0001G01680|VIT_07S0005G04710|VIT_18S0001G01960|VIT_03S0038G03810|VIT_18S0072G00170|VIT_03S0063G00210|VIT_10S0003G00340|VIT_02S0087G00720|VIT…
7167	8.1214e-05	0.0036546	27	177	1457	21147	enzyme linked receptor protein signaling pathway	VIT_08S0007G02290|VIT_08S0007G06250|VIT_14S0006G01420|VIT_18S0001G14690|VIT_12S0055G01150|VIT_05S0029G00080|VIT_17S0000G09170|VIT_18S0001G07150|VIT_13S0067G01640|VIT_11S0016G02430|VIT_08S0040G02210|VIT_09S0002G07060|VIT_00S0361G00050|VIT_03S0038G02400|VIT_18S0001G01680|VIT_07S0005G04710|VIT_18S0001G01960|VIT_03S0038G03810|VIT_18S0072G00170|VIT_03S0063G00210|VIT_10S0003G00340|VIT_02S0087G00720|VIT…
7178	8.1214e-05	0.0036546	27	177	1457	21147	transmembrane receptor protein serine/threonine kinase signaling pathway	VIT_08S0007G02290|VIT_08S0007G06250|VIT_14S0006G01420|VIT_18S0001G14690|VIT_12S0055G01150|VIT_05S0029G00080|VIT_17S0000G09170|VIT_18S0001G07150|VIT_13S0067G01640|VIT_11S0016G02430|VIT_08S0040G02210|VIT_09S0002G07060|VIT_00S0361G00050|VIT_03S0038G02400|VIT_18S0001G01680|VIT_07S0005G04710|VIT_18S0001G01960|VIT_03S0038G03810|VIT_18S0072G00170|VIT_03S0063G00210|VIT_10S0003G00340|VIT_02S0087G00720|VIT…
9521	8.6764e-05	0.0038107	18	96	1457	21147	photosystem	VIT_00S0181G00180|VIT_19S0015G01760|VIT_18S0122G00680|VIT_15S0024G00040|VIT_00S0181G00200|VIT_10S0003G02890|VIT_17S0000G06350|VIT_07S0005G02220|VIT_19S0014G03660|VIT_07S0141G00570|VIT_12S0055G01110|VIT_05S0020G03180|VIT_00S0904G00010|VIT_10S0003G02900|VIT_07S0151G01000|VIT_08S0040G00850|VIT_04S0044G01410|VIT_11S0016G01400
44212	8.8582e-05	0.0038107	38	288	1457	21147	DNA regulatory region binding	VIT_05S0020G01100|VIT_07S0005G02480|VIT_04S0023G03710|VIT_14S0006G00450|VIT_14S0006G01620|VIT_15S0046G02190|VIT_09S0002G01410|VIT_17S0000G08480|VIT_10S0003G05740|VIT_18S0001G13320|VIT_00S0125G00290|VIT_12S0134G00490|VIT_15S0046G01140|VIT_07S0005G03340|VIT_02S0025G00420|VIT_10S0116G00500|VIT_16S0050G02530|VIT_16S0050G02510|VIT_00S0386G00010|VIT_14S0108G01080|VIT_01S0010G03890|VIT_00S0203G00170|VIT…
19199	8.9568e-05	0.0038107	27	178	1457	21147	transmembrane receptor protein kinase activity	VIT_08S0007G02290|VIT_08S0007G06250|VIT_14S0006G01420|VIT_18S0001G14690|VIT_12S0055G01150|VIT_05S0029G00080|VIT_17S0000G09170|VIT_18S0001G07150|VIT_13S0067G01640|VIT_11S0016G02430|VIT_08S0040G02210|VIT_09S0002G07060|VIT_00S0361G00050|VIT_03S0038G02400|VIT_18S0001G01680|VIT_07S0005G04710|VIT_18S0001G01960|VIT_03S0038G03810|VIT_18S0072G00170|VIT_03S0063G00210|VIT_10S0003G00340|VIT_02S0087G00720|VIT…
31408	9.577e-05	0.0039696	8	23	1457	21147	oxylipin biosynthetic process	VIT_13S0064G01480|VIT_14S0083G00110|VIT_06S0004G01450|VIT_09S0002G01080|VIT_05S0124G00210|VIT_18S0001G11630|VIT_01S0010G02750|VIT_17S0000G01790
9611	9.6695e-05	0.0039696	9	29	1457	21147	response to wounding	VIT_01S0146G00480|VIT_09S0002G00890|VIT_10S0003G03800|VIT_10S0003G03810|VIT_18S0122G00990|VIT_12S0035G00900|VIT_11S0016G00710|VIT_10S0003G03790|VIT_07S0031G02170
4702	0.00010186	0.0040398	28	189	1457	21147	receptor signaling protein serine/threonine kinase activity	VIT_08S0007G02290|VIT_08S0007G06250|VIT_14S0006G01420|VIT_18S0001G14690|VIT_12S0055G01150|VIT_05S0029G00080|VIT_17S0000G09170|VIT_18S0001G07150|VIT_13S0067G01640|VIT_11S0016G02430|VIT_08S0040G02210|VIT_09S0002G07060|VIT_00S0361G00050|VIT_03S0038G02400|VIT_18S0001G01680|VIT_07S0005G04710|VIT_18S0001G01960|VIT_03S0038G03810|VIT_18S0072G00170|VIT_03S0063G00210|VIT_10S0003G00340|VIT_02S0087G00720|VIT…
5057	0.00010186	0.0040398	28	189	1457	21147	receptor signaling protein activity	VIT_08S0007G02290|VIT_08S0007G06250|VIT_14S0006G01420|VIT_18S0001G14690|VIT_12S0055G01150|VIT_05S0029G00080|VIT_17S0000G09170|VIT_18S0001G07150|VIT_13S0067G01640|VIT_11S0016G02430|VIT_08S0040G02210|VIT_09S0002G07060|VIT_00S0361G00050|VIT_03S0038G02400|VIT_18S0001G01680|VIT_07S0005G04710|VIT_18S0001G01960|VIT_03S0038G03810|VIT_18S0072G00170|VIT_03S0063G00210|VIT_10S0003G00340|VIT_02S0087G00720|VIT…
10158	0.00010607	0.0041367	4	5	1457	21147	abaxial cell fate specification	VIT_15S0048G00550|VIT_02S0154G00070|VIT_08S0032G01110|VIT_06S0009G00880
31225	0.00010811	0.004146	20	115	1457	21147	anchored to membrane	VIT_19S0015G00530|VIT_18S0122G00980|VIT_12S0028G00050|VIT_12S0057G01020|VIT_05S0020G03130|VIT_19S0014G02460|VIT_08S0007G02360|VIT_19S0014G05430|VIT_08S0007G05990|VIT_17S0000G05070|VIT_15S0048G01750|VIT_09S0018G00520|VIT_02S0154G00080|VIT_14S0108G01320|VIT_11S0037G00290|VIT_11S0016G02960|VIT_06S0004G04610|VIT_06S0080G00420|VIT_05S0077G01470|VIT_05S0062G01430
50789	0.00011003	0.004146	266	3134	1457	21147	regulation of biological process	VIT_13S0084G00670|VIT_14S0068G00140|VIT_11S0016G03350|VIT_18S0001G08760|VIT_18S0122G00990|VIT_10S0116G01200|VIT_05S0020G01640|VIT_17S0000G05370|VIT_10S0003G05740|VIT_18S0001G13320|VIT_01S0011G00610|VIT_03S0063G00460|VIT_03S0038G02380|VIT_05S0077G01450|VIT_15S0046G00310|VIT_12S0028G03270|VIT_18S0001G08410|VIT_06S0009G01380|VIT_04S0069G00920|VIT_17S0000G02650|VIT_00S0880G00010|VIT_03S0091G00210|VIT…
9734	0.00011162	0.004146	14	65	1457	21147	auxin mediated signaling pathway	VIT_02S0025G01740|VIT_09S0002G04080|VIT_11S0016G04490|VIT_07S0005G04380|VIT_10S0003G04320|VIT_15S0046G00290|VIT_10S0003G00420|VIT_08S0040G01810|VIT_07S0141G00270|VIT_06S0004G03130|VIT_11S0016G03540|VIT_05S0062G01120|VIT_04S0008G01700|VIT_09S0002G03410
16168	0.00012974	0.0047435	9	30	1457	21147	chlorophyll binding	VIT_00S0181G00180|VIT_12S0055G01110|VIT_15S0024G00040|VIT_00S0181G00200|VIT_10S0003G02900|VIT_10S0003G02890|VIT_17S0000G06350|VIT_07S0005G02220|VIT_19S0014G03660
71365	0.0001328	0.0047807	14	66	1457	21147	cellular response to auxin stimulus	VIT_02S0025G01740|VIT_09S0002G04080|VIT_11S0016G04490|VIT_07S0005G04380|VIT_10S0003G04320|VIT_15S0046G00290|VIT_10S0003G00420|VIT_08S0040G01810|VIT_07S0141G00270|VIT_06S0004G03130|VIT_11S0016G03540|VIT_05S0062G01120|VIT_04S0008G01700|VIT_09S0002G03410
31347	0.00013978	0.004956	12	51	1457	21147	regulation of defense response	VIT_01S0146G00480|VIT_09S0002G00890|VIT_10S0003G03800|VIT_07S0005G02080|VIT_10S0003G03810|VIT_18S0122G00990|VIT_19S0015G00690|VIT_12S0035G00900|VIT_11S0016G00710|VIT_10S0003G03790|VIT_07S0031G02390|VIT_07S0031G02170
4842	0.00017267	0.0060074	24	156	1457	21147	ubiquitin-protein ligase activity	VIT_01S0150G00330|VIT_04S0008G03190|VIT_11S0016G03590|VIT_10S0042G01070|VIT_00S0471G00010|VIT_05S0020G04560|VIT_17S0000G07730|VIT_01S0026G00190|VIT_01S0011G06140|VIT_18S0166G00190|VIT_01S0010G00710|VIT_13S0064G01220|VIT_01S0150G00480|VIT_07S0005G01360|VIT_03S0038G03660|VIT_17S0000G08080|VIT_10S0003G01730|VIT_18S0001G08790|VIT_08S0105G00180|VIT_04S0023G01920|VIT_08S0105G00190|VIT_03S0063G00180|VIT…
46658	0.00017457	0.0060074	19	110	1457	21147	anchored to plasma membrane	VIT_19S0015G00530|VIT_18S0122G00980|VIT_12S0028G00050|VIT_12S0057G01020|VIT_05S0020G03130|VIT_19S0014G02460|VIT_08S0007G02360|VIT_19S0014G05430|VIT_08S0007G05990|VIT_17S0000G05070|VIT_15S0048G01750|VIT_09S0018G00520|VIT_02S0154G00080|VIT_14S0108G01320|VIT_11S0037G00290|VIT_11S0016G02960|VIT_06S0004G04610|VIT_06S0080G00420|VIT_05S0062G01430
6857	0.00018661	0.0062381	8	25	1457	21147	oligopeptide transport	VIT_18S0041G00650|VIT_18S0001G13350|VIT_18S0041G00490|VIT_02S0154G00260|VIT_05S0049G01550|VIT_18S0041G00600|VIT_01S0150G00250|VIT_18S0041G00510
15833	0.00018661	0.0062381	8	25	1457	21147	peptide transport	VIT_18S0041G00650|VIT_18S0001G13350|VIT_18S0041G00490|VIT_02S0154G00260|VIT_05S0049G01550|VIT_18S0041G00600|VIT_01S0150G00250|VIT_18S0041G00510
16881	0.00018938	0.0062414	27	186	1457	21147	acid-amino acid ligase activity	VIT_01S0150G00330|VIT_04S0008G03190|VIT_11S0016G03590|VIT_17S0000G07730|VIT_01S0011G06140|VIT_13S0064G01220|VIT_17S0000G08080|VIT_04S0023G01920|VIT_08S0105G00190|VIT_03S0063G00180|VIT_09S0002G06300|VIT_01S0150G00300|VIT_10S0042G01070|VIT_00S0471G00010|VIT_19S0014G04690|VIT_07S0129G00660|VIT_05S0020G04560|VIT_01S0026G00190|VIT_18S0166G00190|VIT_01S0010G00710|VIT_01S0150G00480|VIT_07S0005G01360|VIT…
9523	0.00025598	0.0083193	14	70	1457	21147	photosystem II	VIT_00S0181G00180|VIT_18S0122G00680|VIT_15S0024G00040|VIT_00S0181G00200|VIT_10S0003G02890|VIT_17S0000G06350|VIT_07S0005G02220|VIT_19S0014G03660|VIT_07S0141G00570|VIT_12S0055G01110|VIT_00S0904G00010|VIT_10S0003G02900|VIT_08S0040G00850|VIT_11S0016G01400
10200	0.00030816	0.0096993	6	15	1457	21147	response to chitin	VIT_03S0091G00690|VIT_13S0067G01070|VIT_02S0025G04170|VIT_06S0004G04950|VIT_13S0019G00480|VIT_09S0054G00530
9922	0.00032644	0.0096993	3	3	1457	21147	fatty acid elongase activity	VIT_18S0001G11900|VIT_12S0034G01240|VIT_04S0023G01140
34625	0.00032644	0.0096993	3	3	1457	21147	fatty acid elongation, monounsaturated fatty acid	VIT_18S0001G11900|VIT_12S0034G01240|VIT_04S0023G01140
34626	0.00032644	0.0096993	3	3	1457	21147	fatty acid elongation, polyunsaturated fatty acid	VIT_18S0001G11900|VIT_12S0034G01240|VIT_04S0023G01140
19367	0.00032644	0.0096993	3	3	1457	21147	fatty acid elongation, saturated fatty acid	VIT_18S0001G11900|VIT_12S0034G01240|VIT_04S0023G01140
19368	0.00032644	0.0096993	3	3	1457	21147	fatty acid elongation, unsaturated fatty acid	VIT_18S0001G11900|VIT_12S0034G01240|VIT_04S0023G01140
30154	0.00032745	0.0096993	31	233	1457	21147	cell differentiation	VIT_05S0020G01100|VIT_07S0005G02480|VIT_01S0011G06300|VIT_04S0023G03710|VIT_14S0006G00450|VIT_10S0003G04320|VIT_14S0006G01620|VIT_15S0048G00550|VIT_09S0002G01410|VIT_17S0000G08480|VIT_02S0154G00070|VIT_12S0134G00490|VIT_15S0021G02510|VIT_07S0005G03340|VIT_10S0116G00500|VIT_16S0050G02530|VIT_14S0108G01080|VIT_00S0203G00170|VIT_00S0203G00070|VIT_00S0391G00030|VIT_17S0000G02650|VIT_08S0032G01110|VIT…
6629	0.00034562	0.010109	85	851	1457	21147	lipid metabolic process	VIT_15S0046G00500|VIT_13S0064G01480|VIT_05S0020G01240|VIT_04S0023G01210|VIT_00S0253G00140|VIT_09S0054G01230|VIT_09S0054G01110|VIT_08S0007G08470|VIT_10S0003G03170|VIT_01S0010G02750|VIT_13S0019G04200|VIT_01S0011G00380|VIT_07S0005G01790|VIT_07S0104G00790|VIT_09S0018G00630|VIT_05S0077G01730|VIT_02S0087G00710|VIT_08S0007G01510|VIT_07S0141G00360|VIT_09S0018G01360|VIT_18S0001G12550|VIT_03S0063G01830|VIT…
19787	0.00040703	0.011759	24	165	1457	21147	small conjugating protein ligase activity	VIT_01S0150G00330|VIT_04S0008G03190|VIT_11S0016G03590|VIT_10S0042G01070|VIT_00S0471G00010|VIT_05S0020G04560|VIT_17S0000G07730|VIT_01S0026G00190|VIT_01S0011G06140|VIT_18S0166G00190|VIT_01S0010G00710|VIT_13S0064G01220|VIT_01S0150G00480|VIT_07S0005G01360|VIT_03S0038G03660|VIT_17S0000G08080|VIT_10S0003G01730|VIT_18S0001G08790|VIT_08S0105G00180|VIT_04S0023G01920|VIT_08S0105G00190|VIT_03S0063G00180|VIT…
10287	0.00044541	0.01271	8	28	1457	21147	plastoglobule	VIT_00S0181G00180|VIT_12S0055G01110|VIT_15S0024G00040|VIT_00S0181G00200|VIT_10S0003G02900|VIT_10S0003G02890|VIT_07S0005G02220|VIT_19S0014G03660
9582	0.00050122	0.014131	5	11	1457	21147	detection of abiotic stimulus	VIT_04S0008G01720|VIT_15S0107G00270|VIT_11S0016G01420|VIT_10S0003G02680|VIT_11S0016G01410
31226	0.00050999	0.014207	31	239	1457	21147	intrinsic to plasma membrane	VIT_19S0015G00530|VIT_12S0028G00050|VIT_19S0014G02460|VIT_19S0014G05430|VIT_14S0030G00210|VIT_17S0000G05070|VIT_08S0058G00150|VIT_08S0007G01510|VIT_14S0108G01320|VIT_06S0004G04610|VIT_14S0030G00250|VIT_06S0080G00420|VIT_05S0062G01430|VIT_19S0015G00300|VIT_19S0015G00320|VIT_18S0122G00980|VIT_12S0057G01020|VIT_18S0076G00250|VIT_05S0020G03130|VIT_08S0007G02360|VIT_08S0007G05990|VIT_15S0048G01750|VIT…
9506	0.00052687	0.014336	30	229	1457	21147	plasmodesma	VIT_14S0068G00100|VIT_16S0022G01430|VIT_14S0068G00140|VIT_14S0068G00040|VIT_07S0129G00890|VIT_07S0104G00110|VIT_10S0116G01780|VIT_10S0003G04560|VIT_19S0014G05430|VIT_07S0129G00920|VIT_13S0067G03780|VIT_07S0129G00960|VIT_14S0083G01220|VIT_08S0056G01290|VIT_14S0068G00010|VIT_14S0068G00110|VIT_14S0068G00030|VIT_14S0068G00130|VIT_14S0068G00070|VIT_01S0026G01780|VIT_14S0068G00090|VIT_10S0003G04990|VIT…
55044	0.00052687	0.014336	30	229	1457	21147	symplast	VIT_14S0068G00100|VIT_16S0022G01430|VIT_14S0068G00140|VIT_14S0068G00040|VIT_07S0129G00890|VIT_07S0104G00110|VIT_10S0116G01780|VIT_10S0003G04560|VIT_19S0014G05430|VIT_07S0129G00920|VIT_13S0067G03780|VIT_07S0129G00960|VIT_14S0083G01220|VIT_08S0056G01290|VIT_14S0068G00010|VIT_14S0068G00110|VIT_14S0068G00030|VIT_14S0068G00130|VIT_14S0068G00070|VIT_01S0026G01780|VIT_14S0068G00090|VIT_10S0003G04990|VIT…
30054	0.00056689	0.015074	30	230	1457	21147	cell junction	VIT_14S0068G00100|VIT_16S0022G01430|VIT_14S0068G00140|VIT_14S0068G00040|VIT_07S0129G00890|VIT_07S0104G00110|VIT_10S0116G01780|VIT_10S0003G04560|VIT_19S0014G05430|VIT_07S0129G00920|VIT_13S0067G03780|VIT_07S0129G00960|VIT_14S0083G01220|VIT_08S0056G01290|VIT_14S0068G00010|VIT_14S0068G00110|VIT_14S0068G00030|VIT_14S0068G00130|VIT_14S0068G00070|VIT_01S0026G01780|VIT_14S0068G00090|VIT_10S0003G04990|VIT…
5911	0.00056689	0.015074	30	230	1457	21147	cell-cell junction	VIT_14S0068G00100|VIT_16S0022G01430|VIT_14S0068G00140|VIT_14S0068G00040|VIT_07S0129G00890|VIT_07S0104G00110|VIT_10S0116G01780|VIT_10S0003G04560|VIT_19S0014G05430|VIT_07S0129G00920|VIT_13S0067G03780|VIT_07S0129G00960|VIT_14S0083G01220|VIT_08S0056G01290|VIT_14S0068G00010|VIT_14S0068G00110|VIT_14S0068G00030|VIT_14S0068G00130|VIT_14S0068G00070|VIT_01S0026G01780|VIT_14S0068G00090|VIT_10S0003G04990|VIT…
23033	0.00065497	0.01722	82	832	1457	21147	signaling pathway	VIT_02S0025G01740|VIT_05S0020G02210|VIT_08S0007G02290|VIT_17S0000G01970|VIT_09S0002G04080|VIT_08S0007G06250|VIT_14S0068G00140|VIT_18S0122G00990|VIT_07S0005G04380|VIT_13S0019G02300|VIT_17S0000G02100|VIT_08S0032G01220|VIT_18S0001G14690|VIT_12S0055G01150|VIT_14S0030G00410|VIT_15S0048G03000|VIT_17S0000G09170|VIT_18S0001G07150|VIT_13S0067G01640|VIT_11S0016G03540|VIT_19S0090G00820|VIT_04S0008G01700|VIT…
9695	0.00066336	0.017247	4	7	1457	21147	jasmonic acid biosynthetic process	VIT_14S0083G00110|VIT_05S0124G00210|VIT_18S0001G11630|VIT_17S0000G01790
9581	0.00081057	0.020843	5	12	1457	21147	detection of external stimulus	VIT_04S0008G01720|VIT_15S0107G00270|VIT_11S0016G01420|VIT_10S0003G02680|VIT_11S0016G01410
16298	0.00082676	0.021028	16	96	1457	21147	lipase activity	VIT_08S0007G02280|VIT_05S0124G00210|VIT_18S0001G00770|VIT_10S0003G04210|VIT_10S0003G04230|VIT_00S0264G00090|VIT_00S0317G00110|VIT_09S0002G00570|VIT_09S0002G00490|VIT_07S0141G00360|VIT_12S0028G02000|VIT_06S0004G06660|VIT_00S0620G00010|VIT_00S0264G00100|VIT_18S0001G10830|VIT_09S0002G00540
5509	0.001251	0.031224	32	263	1457	21147	calcium ion binding	VIT_17S0000G01630|VIT_01S0011G06300|VIT_01S0010G03040|VIT_01S0010G03020|VIT_17S0000G02480|VIT_18S0001G01310|VIT_17S0000G02100|VIT_01S0010G02970|VIT_08S0032G01220|VIT_01S0010G02950|VIT_02S0012G00660|VIT_00S0904G00010|VIT_00S0264G00100|VIT_08S0040G00850|VIT_14S0108G01000|VIT_05S0020G01170|VIT_18S0122G00680|VIT_18S0001G00770|VIT_13S0019G00750|VIT_18S0001G01320|VIT_01S0010G02980|VIT_19S0014G04650|VIT…
42761	0.0012543	0.031224	4	8	1457	21147	very long-chain fatty acid biosynthetic process	VIT_18S0001G11900|VIT_12S0034G01240|VIT_18S0001G07640|VIT_04S0023G01140
16879	0.0016338	0.040243	28	224	1457	21147	ligase activity, forming carbon-nitrogen bonds	VIT_01S0150G00330|VIT_04S0008G03190|VIT_11S0016G03590|VIT_17S0000G07730|VIT_01S0011G06140|VIT_13S0064G01220|VIT_17S0000G08080|VIT_04S0023G01920|VIT_08S0105G00190|VIT_03S0063G00180|VIT_09S0002G06300|VIT_01S0150G00300|VIT_10S0042G01070|VIT_05S0020G02480|VIT_00S0471G00010|VIT_19S0014G04690|VIT_07S0129G00660|VIT_05S0020G04560|VIT_01S0026G00190|VIT_18S0166G00190|VIT_01S0010G00710|VIT_01S0150G00480|VIT…
250	0.0017705	0.043157	6	20	1457	21147	lanosterol synthase activity	VIT_09S0018G00630|VIT_09S0054G01230|VIT_09S0054G01120|VIT_09S0054G01220|VIT_09S0054G01110|VIT_09S0054G01360
38	0.0021348	0.047577	4	9	1457	21147	very long-chain fatty acid metabolic process	VIT_18S0001G11900|VIT_12S0034G01240|VIT_18S0001G07640|VIT_04S0023G01140
8381	0.0021348	0.047577	4	9	1457	21147	mechanically-gated ion channel activity	VIT_04S0008G01720|VIT_15S0107G00270|VIT_11S0016G01420|VIT_11S0016G01410
9612	0.0021348	0.047577	4	9	1457	21147	response to mechanical stimulus	VIT_04S0008G01720|VIT_15S0107G00270|VIT_11S0016G01420|VIT_11S0016G01410
42391	0.0021348	0.047577	4	9	1457	21147	regulation of membrane potential	VIT_00S0194G00250|VIT_19S0015G00300|VIT_19S0015G00320|VIT_00S0194G00210
30322	0.0021348	0.047577	4	9	1457	21147	stabilization of membrane potential	VIT_00S0194G00250|VIT_19S0015G00300|VIT_19S0015G00320|VIT_00S0194G00210
22833	0.0021348	0.047577	4	9	1457	21147	mechanically gated channel activity	VIT_04S0008G01720|VIT_15S0107G00270|VIT_11S0016G01420|VIT_11S0016G01410
22840	0.0021348	0.047577	4	9	1457	21147	leak channel activity	VIT_00S0194G00250|VIT_19S0015G00300|VIT_19S0015G00320|VIT_00S0194G00210
22841	0.0021348	0.047577	4	9	1457	21147	potassium ion leak channel activity	VIT_00S0194G00250|VIT_19S0015G00300|VIT_19S0015G00320|VIT_00S0194G00210
22842	0.0021348	0.047577	4	9	1457	21147	narrow pore channel activity	VIT_00S0194G00250|VIT_19S0015G00300|VIT_19S0015G00320|VIT_00S0194G00210
4620	0.0021687	0.047875	12	68	1457	21147	phospholipase activity	VIT_00S0264G00090|VIT_08S0007G02280|VIT_07S0141G00360|VIT_12S0028G02000|VIT_06S0004G06660|VIT_00S0620G00010|VIT_05S0124G00210|VIT_18S0001G00770|VIT_00S0264G00100|VIT_10S0003G04210|VIT_18S0001G10830|VIT_10S0003G04230
9743	0.0021919	0.047935	8	35	1457	21147	response to carbohydrate stimulus	VIT_03S0091G00690|VIT_13S0067G01070|VIT_02S0025G04170|VIT_18S0001G10520|VIT_06S0004G04950|VIT_13S0019G00480|VIT_07S0031G02390|VIT_09S0054G00530
6633	0.0022896	0.049609	18	125	1457	21147	fatty acid biosynthetic process	VIT_18S0001G11900|VIT_13S0064G01480|VIT_12S0034G01240|VIT_06S0004G01450|VIT_09S0002G01080|VIT_18S0001G07640|VIT_07S0141G00060|VIT_05S0124G00210|VIT_07S0005G01760|VIT_01S0010G02750|VIT_07S0005G01790|VIT_17S0000G01790|VIT_04S0023G01140|VIT_13S0067G03890|VIT_14S0083G00110|VIT_18S0001G12550|VIT_18S0001G11630|VIT_00S0179G00380

## Sheet: Table S4
Table S4 Abbreviations and full names correspond in Figure 4
Abbreviations	Full name
Cya-3-O-glu	Cyanidin 3-O-glucoside
Del-3-O-gal	Delphinidin 3-O-galactoside
Del-3-O-glu	Delphinidin 3-O-glucoside
Peo-3-O-glu	Peonidin 3-O-glucoside
Procyanidin B1	Procyanidin B1
Procyanidin B2	Procyanidin B2
Procyanidin B3	Procyanidin B3
Procyanidin C1	Procyanidin C1
fla_Quercetin-glu	Quercetin 3-O-glucoside
Pet-3-O-glu	Petunidin 3-O-glucoside
Del-3,5-O-diglu	Delphinidin 3,5-O-diglucoside(Delphin)
Cya-3-O-gal	Cyanidin 3-O-galactoside
Mal-3-O-glu	Malvidin 3-O-glucoside
Peo-3,5-O-diglu	Peonidin 3,5-O-diglucoside
Mal-3-O-rut	Malvidin 3-O-rutinoside
Mal-3,5-O-diglu	Malvidin 3,5-diglucoside
Peo-3-O-gal	Peonidin 3-O-galactoside
Mal-3-O-gal	Malvidin 3-O-galactoside
Pel-3-O-glu	Pelargonidin 3-O-glucoside
Cya-3-O-(6-O-malonyl)-glu	Cyanidin 3-O-(6-O-malonyl-beta-D-glucoside)
Cya-3-O-ara	Cyanidin 3-O-arabinoside
Pel-3-O-gal	Pelargonidin 3-O-galactoside
Peo-3-O-(6-O-malonyl)-glu	Peonidin 3-O-(6-O-malonyl-beta-D-glucoside)
Peo-3-O-ara	Peonidin 3-O-arabinoside
Mal-3-O-ara	Malvidin 3-O-arabinoside
Pel-3,5-O-diglu	Pelnidin 3,5-O-diglucoside
Cya-3,5-O-diglu	Cyanidin 3,5-O-diglucoside
fla_dihydromyricetin	Dihydromyricetin
Pel-3-O-(6-O-malonyl)-glu	Pelargonidin 3-O-(6-O-malonyl-beta-D-glucoside)
